# Supplementary material for: Exploring Vitamin B12 Supplementation in the Vegan Population: A Scoping Review of the Evidence
Source: Nutrients. 2024 May 10;16(10):1442. doi: 10.3390/nu16101442 (PMC11124153; doi:10.3390/nu16101442)
Supplement: Supplementary file 1 [file nutrients-16-01442-s001.zip]

Archive with 1 entries (1 files):
- nutrients-2968086-supplementary.pdf
